# Supplementary material for: Longitudinal Remote SBRT/SRS Training in Latin America: A Prospective Cohort Study
Source: Front Oncol. 2022 Apr 11;12:851849. doi: 10.3389/fonc.2022.851849 (PMC9035934; doi:10.3389/fonc.2022.851849)
Supplement: Supplementary file 1 [file DataSheet_1.zip]

Archive with 3 entries (3 files):
- Appendix 1.PDF
- Appendix 2.PDF
- Appendix 3.PDF
